# Supplementary material for: Association between Carotid Intima-Media Thickness and the Use of Biological or Small Molecule Therapies in Patients with Rheumatoid Arthritis
Source: Diagnostics (Basel). 2021 Dec 28;12(1):64. doi: 10.3390/diagnostics12010064 (PMC8775122; doi:10.3390/diagnostics12010064)
Supplement: Supplementary file 1 [file diagnostics-12-00064-s001.zip]

Archive with 1 entries (1 files):
- diagnostics-1511926-supplementary.pdf
